# Supplementary material for: Diagnostic Accuracy and Measurement Properties of Instruments Screening for Psychological Distress in Healthcare Workers—A Systematic Review
Source: Int J Environ Res Public Health. 2023 Jun 13;20(12):6114. doi: 10.3390/ijerph20126114 (PMC10298301; doi:10.3390/ijerph20126114)
Supplement: Supplementary file 1 [file ijerph-20-06114-s001.zip]

Archive with 3 entries (3 files):
- Supplementary file S1. Search strategy.pdf
- Supplementary file S2. Risk of bias Quadas-2.pdf
- Supplementary file S3. Characteristics of the instruments screening for psychological distress.pdf
